# Supplementary material for: Longitudinal Cohort Study of the Relationship Between Illness Perception, Perceived Social Support, and Psychosocial Quality of Life in Adolescents and Young Adults Newly Diagnosed with Cancer: Outcomes from a BRIGHTLIGHT Study
Source: Cancers (Basel). 2025 Jun 9;17(12):1918. doi: 10.3390/cancers17121918 (PMC12190661; doi:10.3390/cancers17121918)
Supplement: Supplementary file 1 [file cancers-17-01918-s001.zip]

Archive with 1 entries (1 files):
- cancers-3635072-supplementary.pdf
